# Supplementary material for: Capture of emotional responses under a simulated earthquake experience using near-infrared spectroscopy and virtual reality
Source: PLoS One. 2024 May 23;19(5):e0304107. doi: 10.1371/journal.pone.0304107 (PMC11115202; doi:10.1371/journal.pone.0304107)
Supplement: S1 Table — (XLSX) [file pone.0304107.s001.xlsx]

## Sheet: S1 Table
Subject No.	Valence_E1	Valence_E2	Valence_E3	Valence_N1	Valence_N2	Arousal_E1	Arousal_E2	Arousal_E3	Arousal_N1	Arousal_N2	Dominance_E1	Dominance_E2	Dominance_E3	Dominance_N1	Dominance_N2	Fear_E1	Fear_E2	Fear_E3	Fear_N1	Fear_N2	Astonishment_E1	Astonishment_E2	Astonishment_E3	Astonishment_N1	Astonishment_N2	Anxiety_E1	Anxiety_E2	Anxiety_E3	Anxiety_N1	Anxiety_N2	Panic_E1	Panic_E2	Panic_E3	Panic_N1	Panic_N2	CSI_E1	CSI_E2	CSI_E3	CSI_N1	CSI_N2	CVI_E1	CVI_E2	CVI_E3	CVI_N1	CVI_N2	CVI/CSI_E1	CVI/CSI_E2	CVI/CSI_E3	CVI/CSI_N1
1	7	8	8	1	2	6	7	7	1	1	7	7	8	1	1	6	5	7	1	1	5	6	6	1	1	6	5	6	1	1	5	5	6	1	1	0.91	0.67	0.82	0.85	0.76	4.54	4.28	4.48	4.65	4.91	4.99	6.39	5.46	5.47
2	7	8	8	3	2	7	7	8	3	2	8	7	7	5	3	6	6	7	1	1	6	5	6	2	1	6	5	7	2	1	6	6	7	2	1	1.56	1.29	1.98	1.73	1.56	5.12	5.37	5.1	5.07	5.03	3.28	4.16	2.58	2.93
3	7	8	9	3	3	5	6	8	3	2	7	7	9	2	2	6	6	7	1	1	5	6	6	1	1	6	6	7	1	1	5	7	6	1	1	0.77	0.7	0.65	0.78	1.05	4.51	4.6	4.55	4.54	4.58	5.86	6.57	7	5.82
4	5	7	7	1	7	6	2	8	1	2	3	4	6	1	1	4	4	4	1	1	5	1	7	1	1	2	5	3	4	1	3	4	5	5	6	0.89	0.68	1.17	0.96	1.06	4.75	4.52	4.65	4.63	4.77	5.34	6.65	3.97	4.82
5	8	9	9	3	5	7	8	9	3	3	9	9	9	5	7	7	7	7	1	1	7	7	7	5	5	7	7	7	1	1	7	7	7	1	1	0.94	1.24	1.33	1.48	1.54	4.81	4.86	4.84	4.85	4.88	5.12	3.92	3.64	3.28
6	7	7	7	2	2	7	7	7	1	1	7	8	8	1	1	5	6	7	1	1	6	6	7	1	1	5	6	6	1	1	5	6	6	1	1	0.99	1.23	1.17	1.12	1.48	4.48	5.11	4.63	5.2	4.81	4.53	4.15	3.96	4.64
7	1	7	8	4	3	6	6	6	4	2	7	8	7	2	1	6	6	7	1	1	5	5	5	1	1	5	5	6	2	1	5	6	6	1	1	1.1	0.98	1.45	1.25	1.3	4.57	5.33	5.05	4.96	5.26	4.15	5.44	3.48	3.97
8	6	7	6	1	2	3	6	6	1	1	7	8	6	1	2	5	6	5	1	2	4	5	4	1	2	5	6	6	1	2	5	5	5	1	1	0.78	0.73	0.95	0.94	1.19	5.99	5.99	5.34	5.66	5.51	7.68	8.21	5.62	6.02
9	7	6	7	5	5	3	2	4	2	1	7	4	2	2	1	5	5	3	1	1	4	3	2	4	1	3	4	3	1	1	3	2	2	1	1	1.79	1.04	0.99	0.95	1.24	4.93	4.89	4.73	5.16	4.71	2.75	4.7	4.78	5.43
10	7	7	8	5	5	7	8	8	3	4	8	9	9	2	2	6	6	7	2	1	7	7	7	1	1	6	6	6	3	2	6	7	7	2	2	1.37	1.59	1.01	0.74	1.51	4.77	4.81	5.19	5	4.93	3.48	3.03	5.14	6.76
11	7	8	9	2	2	7	7	8	1	2	7	7	8	2	1	5	6	6	1	1	5	6	6	1	1	5	5	7	1	1	5	5	7	1	1	0.92	0.68	0.86	0.98	1.69	4.62	4.59	4.65	4.81	4.81	5.02	6.75	5.41	4.91
12	7	8	8	1	1	6	8	7	1	1	7	9	8	2	2	6	7	7	1	1	5	6	6	1	1	6	7	7	1	1	6	6	7	1	1	1.03	0.82	1.32	1.09	1.41	5.44	4.68	4.71	4.75	4.73	5.28	5.71	3.57	4.36
13	7	7	7	1	1	6	7	6	1	1	6	7	6	1	1	5	6	5	1	1	6	6	5	1	1	5	5	5	1	1	6	6	5	1	1	1.12	1.14	1.7	1.94	1.31	4.99	5.33	4.93	5.09	4.8	4.46	4.68	2.9	2.62
14	6	7	7	2	3	4	5	5	1	1	5	5	6	2	1	4	5	5	1	1	3	3	3	1	1	4	4	4	1	1	3	4	4	1	1	1.05	1.04	1	0.76	0.91	5.7	5.37	5.1	5.32	4.73	5.43	5.16	5.1	7
15	7	6	7	4	4	7	6	7	3	3	7	7	8	4	3	5	6	6	3	1	6	6	6	2	2	3	3	5	5	1	2	2	5	1	1	0.94	1.03	1.51	0.83	1.24	5.65	5.67	5.13	5.51	5.51	6.01	5.5	3.4	6.64
16	7	7	8	5	5	6	6	7	2	2	7	8	8	2	2	5	5	6	2	2	4	6	6	2	1	5	6	6	1	1	5	5	7	1	1	1.05	1.01	1.19	1.05	1.05	5.08	5.09	5.38	5.02	5.58	4.84	5.04	4.52	4.78
17	6	5	7	3	1	4	4	6	1	1	6	6	5	4	2	5	4	6	1	2	5	5	5	2	1	4	3	5	1	2	3	3	6	1	1	0.95	1.01	1.18	1.11	1.19	5.42	5.33	5.37	5.34	5.42	5.71	5.28	4.55	4.81
18	8	8	7	1	1	7	7	7	1	1	8	8	7	1	1	6	7	6	1	1	6	7	6	1	1	6	7	6	1	1	6	7	6	1	1	1.35	1.38	1.36	1.23	1.29	4.95	4.9	4.79	4.97	5.32	3.67	3.55	3.52	4.04
19	7	9	9	1	1	8	9	9	1	1	8	9	9	1	1	7	7	7	1	1	7	7	7	1	1	7	7	7	1	1	7	7	7	1	1	0.99	1.76	0.99	1.23	1.5	4.96	5.14	4.92	4.93	5.05	5.01	2.92	4.97	4.01
20	7	7	7	3	3	6	5	6	2	2	6	7	6	6	2	5	5	5	3	2	4	5	5	2	2	5	5	5	4	3	3	5	5	3	2	1.93	0.74	0.71	0.95	1.31	4.85	4.76	4.76	4.78	4.87	2.51	6.43	6.7	5.03
21	7	8	8	4	4	7	8	9	2	5	9	9	9	5	2	6	7	6	1	1	7	6	6	2	1	5	5	7	1	3	6	5	7	1	2	0.89	0.92	0.82	0.89	1.11	4.66	4.91	5.25	4.42	5.47	5.24	5.34	6.4	4.97
	E1: in the first earthquake condition (living room)
	E2: in the second earthquake condition (conference room)
	E3: in the third earthquake condition (laboratory office)
	N1: in the first neutral condition (rivers)
	N2: in the second neutral condition (grasslands)
[truncated: 21 more columns]
